# Supplementary material for: SIFlore, a dataset of geographical distribution of vascular plants covering five centuries of knowledge in France: Results of a collaborative project coordinated by the Federation of the National Botanical Conservatories
Source: PhytoKeys. 2015 Sep 29;(56):47–60. doi: 10.3897/phytokeys.56.5723 (PMC4611748; doi:10.3897/phytokeys.56.5723)
Supplement: Supplementary material 1 — Numerical appendix [file phytokeys-056-047-s001.zip]

Archive with 4 entries (4 files):
- jackknife1_index_estimation.dbf
- jackknife1_index_estimation.prj
- jackknife1_index_estimation.shp
- jackknife1_index_estimation.shx
