# Supplementary material for: SIFlore, a dataset of geographical distribution of vascular plants covering five centuries of knowledge in France: Results of a collaborative project coordinated by the Federation of the National Botanical Conservatories
Source: PhytoKeys. 2015 Sep 29;(56):47–60. doi: 10.3897/phytokeys.56.5723 (PMC4611748; doi:10.3897/phytokeys.56.5723)
Supplement: Supplementary material 1 — Numerical appendix [file phytokeys-056-047-s001.zip › jackknife1_index_estimation.prj]

PROJCS["RGF93 / Lambert-93",GEOGCS["RGF93",DATUM["Reseau_Geodesique_Francais_1993",SPHEROID["GRS 1980",6378137,298.257222101,AUTHORITY["EPSG","7019"]],TOWGS84[0,0,0,0,0,0,0],AUTHORITY["EPSG","6171"]],PRIMEM["Greenwich",0,AUTHORITY["EPSG","8901"]],UNIT["degree",0.0174532925199433,AUTHORITY["EPSG","9122"]],AUTHORITY["EPSG","4171"]],UNIT["metre",1,AUTHORITY["EPSG","9001"]],PROJECTION["Lambert_Conformal_Conic_2SP"],PARAMETER["standard_parallel_1",49],PARAMETER["standard_parallel_2",44],PARAMETER["latitude_of_origin",46.5],PARAMETER["central_meridian",3],PARAMETER["false_easting",700000],PARAMETER["false_northing",6600000],AUTHORITY["EPSG","2154"],AXIS["X",EAST],AXIS["Y",NORTH]]
